# Supplementary material for: An Evaluation of the In Vitro Roles and Mechanisms of Silibinin in Reducing Pyrazinamide- and Isoniazid-Induced Hepatocellular Damage
Source: Int J Mol Sci. 2020 May 25;21(10):3714. doi: 10.3390/ijms21103714 (PMC7279482; doi:10.3390/ijms21103714)
Supplement: Supplementary file 1 [file ijms-21-03714-s001.zip]

Archive with 5 entries (5 files):
- Supplementary Material/Highlights.docx
- Supplementary Material/Supp Figure 1.pdf
- Supplementary Material/Supp Figure 2.pdf
- Supplementary Material/Supp Figure 3.pdf
- Supplementary Material/Supp Figure 4.pdf
